# Supplementary material for: Goat’s Skim Milk Enriched with Agrocybe aegerita (V. Brig.) Vizzini Mushroom Extract: Optimization, Physico-Chemical Characterization, and Evaluation of Techno-Functional, Biological and Antimicrobial Properties
Source: Foods. 2025 Mar 19;14(6):1056. doi: 10.3390/foods14061056 (PMC11942284; doi:10.3390/foods14061056)
Supplement: Supplementary file 1 [file foods-14-01056-s001.zip]

Archive with 1 entries (1 files):
- foods-3502354-supplementary.pdf
